# Supplementary material for: Temperature-Promoted Giant Unilamellar Vesicle (GUV) Aggregation: A Way of Multicellular Formation
Source: Curr Issues Mol Biol. 2023 Apr 26;45(5):3757–71. doi: 10.3390/cimb45050242 (PMC10217545; doi:10.3390/cimb45050242)
Supplement: Supplementary file 1 [file cimb-45-00242-s001.zip]

Archive with 1 entries (1 files):
- cimb-2361666-supplementary.pdf
